# Supplementary material for: Analysis of Short Tandem Repeat Expansions in a Cohort of 12,496 Exomes from Patients with Neurological Diseases Reveals Variable Genotyping Rate Dependent on Exome Capture Kits
Source: Genes (Basel). 2025 Jan 28;16(2):169. doi: 10.3390/genes16020169 (PMC11855749; doi:10.3390/genes16020169)
Supplement: Supplementary file 1 [file genes-16-00169-s001.zip]

Archive with 1 entries (1 files):
- genes-3400153-supplementary.pdf
